# Supplementary material for: Phenylpropanoid- and Flavonoid-Centered Metabolic Adaptation to Continuous Cropping Stress in Ornamental Gourd
Source: Metabolites. 2026 Mar 3;16(3):168. doi: 10.3390/metabo16030168 (PMC13027611; doi:10.3390/metabo16030168)
Supplement: Supplementary file 1 [file metabolites-16-00168-s001.zip]

Archive with 1 entries (1 files):
- metabolites-4171494-supplementary.pdf
